# Supplementary material for: Activation and degranulation of CAR-T cells using engineered antigen-presenting cell surfaces
Source: PLoS One. 2020 Sep 25;15(9):e0238819. doi: 10.1371/journal.pone.0238819 (PMC7518621; doi:10.1371/journal.pone.0238819)
Supplement: S1 Data — (XLSX) [file pone.0238819.s005.xlsx]

## Sheet: Sheet1
Number of families	1
Number of comparisons per family	10
Alpha	0.05
Games-Howell's multiple comparisons test	Mean Diff.	95.00% CI of diff.	Significant?	Summary	Adjusted P Value
NTxICAM-1 vs. NTxanti-CD3	-413282	-466022 to -360543	Yes	***	<.001	A-B
CD19xICAM-1 vs. CD19xanti-CD3	-157044	-180938 to -133150	Yes	***	<.001	C-D
CD19xICAM-1 vs. CD19x233-4A	-490503	-570571 to -410435	Yes	***	<.001	C-E
CD19xanti-CD3 vs. CD19x233-4A	-333459	-415258 to -251660	Yes	***	<.001	D-E
GD2xICAM-1 vs. GD2xanti-CD3	-217407	-245854 to -188960	Yes	***	<.001	F-G
GD2xICAM-1 vs. GD2x1A7	-173543	-196190 to -150896	Yes	***	<.001	F-H
GD2xanti-CD3 vs. GD2x1A7	43864	11976 to 75751	Yes	***	<.001	G-H
NTxanti-CD3 vs. CD19x233-4A	12245	-76936 to 101426	No	ns	>.999	B-E
NTxanti-CD3 vs. GD2x1A7	255425	209255 to 301595	Yes	***	<.001	B-H
CD19x233-4A vs. GD2x1A7	243180	161789 to 324570	Yes	***	<.001	E-H
Test details	Mean 1	Mean 2	Mean Diff.	SE of diff.	n1	n2	t	DF
NTxICAM-1 vs. NTxanti-CD3	162237	575520	-413282	17227	58	170	23.99	212.1
CD19xICAM-1 vs. CD19xanti-CD3	72772	229816	-157044	7817	86	176	20.09	250.8
CD19xICAM-1 vs. CD19x233-4A	72772	563275	-490503	25736	86	79	19.06	81.49
CD19xanti-CD3 vs. CD19x233-4A	229816	563275	-333459	26354	176	79	12.65	89.43
GD2xICAM-1 vs. GD2xanti-CD3	146552	363959	-217407	9326	161	239	23.31	334.1
GD2xICAM-1 vs. GD2x1A7	146552	320095	-173543	7440	161	337	23.33	494.3
GD2xanti-CD3 vs. GD2x1A7	363959	320095	43864	10473	239	337	4.188	471.6
NTxanti-CD3 vs. CD19x233-4A	575520	563275	12245	28928	170	79	0.4233	125.2
NTxanti-CD3 vs. GD2x1A7	575520	320095	255425	15099	170	337	16.92	240.9
CD19x233-4A vs. GD2x1A7	563275	320095	243180	26209	79	337	9.278	87.61
