# Supplementary material for: Activation and degranulation of CAR-T cells using engineered antigen-presenting cell surfaces
Source: PLoS One. 2020 Sep 25;15(9):e0238819. doi: 10.1371/journal.pone.0238819 (PMC7518621; doi:10.1371/journal.pone.0238819)
Supplement: S2 Data — (XLSX) [file pone.0238819.s006.xlsx]

## Sheet: Sheet1
Number of families	1
Number of comparisons per family	10
Alpha	0.05
Games-Howell's multiple comparisons test	Mean Diff.	95.00% CI of diff.	Significant?	Summary	Adjusted P Value
NTxICAM-1 vs. NTxanti-CD3	-233195	-293977 to -172413	Yes	***	<.001	A-B
CD19xICAM-1 vs. CD19xanti-CD3	-312706	-361052 to -264360	Yes	***	<.001	C-D
CD19xICAM-1 vs. CD19x233-4A	-229181	-288869 to -169493	Yes	***	<.001	C-E
CD19xanti-CD3 vs. CD19x233-4A	83525	12951 to 154098	Yes	**	0.009	D-E
GD2xICAM-1 vs. GD2xanti-CD3	-66468	-111471 to -21466	Yes	***	<.001	F-G
GD2xICAM-1 vs. GD2x1A7	-37707	-68446 to -6968	Yes	**	0.005	F-H
GD2xanti-CD3 vs. GD2x1A7	28761	-13224 to 70747	No	ns	0.418	G-H
NTxanti-CD3 vs. CD19x233-4A	88040	15651 to 160429	Yes	**	0.006	B-E
NTxanti-CD3 vs. GD2x1A7	200134	149997 to 250270	Yes	***	<.001	B-H
CD19x233-4A vs. GD2x1A7	112094	53147 to 171040	Yes	***	<.001	E-H
Test details	Mean 1	Mean 2	Mean Diff.	SE of diff.	n1	n2	t	DF
NTxICAM-1 vs. NTxanti-CD3	200224	433419	-233195	19845	60	169	11.75	203
CD19xICAM-1 vs. CD19xanti-CD3	116198	428904	-312706	15810	92	176	19.78	239.7
CD19xICAM-1 vs. CD19x233-4A	116198	345379	-229181	19279	92	79	11.89	100
CD19xanti-CD3 vs. CD19x233-4A	428904	345379	83525	23004	176	79	3.631	175.6
GD2xICAM-1 vs. GD2xanti-CD3	195579	262047	-66468	14696	166	115	4.523	207.1
GD2xICAM-1 vs. GD2x1A7	195579	233286	-37707	10080	166	337	3.741	347.6
GD2xanti-CD3 vs. GD2x1A7	262047	233286	28761	13683	115	337	2.102	172.3
NTxanti-CD3 vs. CD19x233-4A	433419	345379	88040	23611	169	79	3.729	185.2
NTxanti-CD3 vs. GD2x1A7	433419	233286	200134	16384	169	337	12.21	222.1
CD19x233-4A vs. GD2x1A7	345379	233286	112094	19023	79	337	5.893	96.15
