# Supplementary material for: Activation and degranulation of CAR-T cells using engineered antigen-presenting cell surfaces
Source: PLoS One. 2020 Sep 25;15(9):e0238819. doi: 10.1371/journal.pone.0238819 (PMC7518621; doi:10.1371/journal.pone.0238819)
Supplement: S3 Data — (XLSX) [file pone.0238819.s007.xlsx]

## Sheet: Sheet1
Number of families	1
Number of comparisons per family	10
Alpha	0.05
Games-Howell's multiple comparisons test	Mean Diff.	95.00% CI of diff.	Significant?	Summary	Adjusted P Value
NTxICAM-1 vs. NTxanti-CD3	0.008857	-0.01648 to 0.03419	No	ns	0.96	A-B
CD19xICAM-1 vs. CD19xanti-CD3	0.04599	0.01479 to 0.07718	Yes	***	<.001	C-D
CD19xICAM-1 vs. CD19x233-4A	0.13	0.09472 to 0.1653	Yes	***	<.001	C-E
CD19xanti-CD3 vs. CD19x233-4A	0.08404	0.05112 to 0.1170	Yes	***	<.001	D-E
GD2xICAM-1 vs. GD2xanti-CD3	0.003009	-0.02007 to 0.02609	No	ns	>.999	F-G
GD2xICAM-1 vs. GD2x1A7	0.01479	-0.01177 to 0.04136	No	ns	0.689	F-H
GD2xanti-CD3 vs. GD2x1A7	0.01178	-0.01696 to 0.04052	No	ns	0.916	G-H
NTxanti-CD3 vs. CD19x233-4A	0.1555	0.1258 to 0.1851	Yes	***	<.001	B-E
NTxanti-CD3 vs. GD2x1A7	0.01457	-0.01181 to 0.04094	No	ns	0.698	B-H
CD19x233-4A vs. GD2x1A7	-0.1409	-0.1752 to -0.1066	Yes	***	<.001	E-H
Test details	Mean 1	Mean 2	Mean Diff.	SE of diff.	n1	n2	t	DF
NTxICAM-1 vs. NTxanti-CD3	0.9064	0.8975	0.008857	0.008211	59	342	1.079	118.8
CD19xICAM-1 vs. CD19xanti-CD3	0.8721	0.8261	0.04599	0.01023	173	198	4.495	349.5
CD19xICAM-1 vs. CD19x233-4A	0.8721	0.7421	0.13	0.01158	173	184	11.23	353.8
CD19xanti-CD3 vs. CD19x233-4A	0.8261	0.7421	0.08404	0.0108	198	184	7.784	350.5
GD2xICAM-1 vs. GD2xanti-CD3	0.8978	0.8948	0.003009	0.007581	322	228	0.3969	471
GD2xICAM-1 vs. GD2x1A7	0.8978	0.883	0.01479	0.008711	322	192	1.698	346.5
GD2xanti-CD3 vs. GD2x1A7	0.8948	0.883	0.01178	0.00943	228	192	1.25	384.7
NTxanti-CD3 vs. CD19x233-4A	0.8975	0.7421	0.1555	0.009702	342	184	16.02	291.1
NTxanti-CD3 vs. GD2x1A7	0.8975	0.883	0.01457	0.008648	342	192	1.684	341.3
CD19x233-4A vs. GD2x1A7	0.7421	0.883	-0.1409	0.01126	184	192	12.52	363
